# Supplementary material for: Recruitment of two Ndc80 complexes via the CENP-T pathway is sufficient for kinetochore functions
Source: Nat Commun. 2022 Feb 14;13:851. doi: 10.1038/s41467-022-28403-8 (PMC8844409; doi:10.1038/s41467-022-28403-8)
Supplement: Supplementary file 4 — Source Data [file 41467_2022_28403_MOESM4_ESM.xlsx]

## Sheet: Fig1d
	Unprocessed blots.
	The boxes indicate pictures shown in Fig. 1d.

## Sheet: Fig1g
																											substructed
	Column A	Column B	Column C	Column D	Column E	Column F	Column G	Column H		Table Analyzed	One-way ANOVA data						Number of families	1										Column A	Column B	Column C	Column D	Column E	Column F	Column G	Column H		Table Analyzed	One-way ANOVA data						Number of families	1
	None	WT	Δ121-240	Δ121-160	Δ161-200	Δ201-216	Δ217-230	Δ231-240		Data sets analyzed	A : Data Set-A	B : Data Set-B	C : Data Set-C	D : Data Set-D	E : Data Set-E		Number of comparisons per family	28										None	WT	Δ121-240	Δ121-160	Δ161-200	Δ201-216	Δ217-230	Δ231-240		Data sets analyzed	A : Data Set-A	B : Data Set-B	C : Data Set-C	D : Data Set-D	E : Data Set-E		Number of comparisons per family	28
	0.324	0.616	0.261	0.703	0.156	0.11	0.875	1.479									Alpha	0.05										0.034093	0.451027	-0.0553342	0.576137	-0.204891	-0.271067	0.821727	1.6849									Alpha	0.05
	0.333	0.7	0.371	0.719	0.254	0.153	0.986	1.529		ANOVA summary																		0.0467809	0.570811	0.101525	0.598017	-0.0651442	-0.210343	0.980057	1.75621		ANOVA summary
	0.323	1.274	0.273	0.899	0.207	0.161	0.854	1.359		F	67.7						Tukey's multiple comparisons test	Mean Diff.	95.00% CI of diff.	Significant?	Summary	Adjusted P Value						0.032386	1.39085	-0.0383421	0.855526	-0.132862	-0.198118	0.79212	1.51318		F	67.85						Tukey's multiple comparisons test	Mean Diff.	95.00% CI of diff.	Significant?	Summary	Adjusted P Value
	0.302	1.057	0.255	0.663	0.225	0.162	0.75	0.823		P value	<0.0001																	0.00301771	1.08162	-0.0644423	0.518349	-0.106849	-0.197352	0.64219	0.747369		P value	<0.0001
	0.356	1.112	0.215	0.831	0.157	0.171	0.942	1.272		P value summary	****						Column A vs. Column B	-0.7002	-0.9207 to -0.4797	Yes	****	<0.0001	A-B					0.0802259	1.16026	-0.120677	0.758925	-0.203689	-0.183555	0.916601	1.38867		P value summary	****						Column A vs. Column B	-1	-1.315 to -0.6853	Yes	****	<0.0001
	0.262	0.691	0.26	0.607	0.121	0.148	1.076	1.117		Significant diff. among means (P < 0.05)?	Yes						Column A vs. Column C	0.0415	-0.179 to 0.262	No	ns	0.9989	A-C					-0.0541381	0.5586	-0.0564012	0.439078	-0.25553	-0.216978	1.109	1.16717		Significant diff. among means (P < 0.05)?	Yes						Column A vs. Column C	0.06	-0.2547 to 0.3747	No	ns	0.9988
	0.262	0.843	0.257	0.738	0.211	0.243	0.757	1.042		R square	0.8681						Column A vs. Column D	-0.474	-0.6945 to -0.2535	Yes	****	<0.0001	A-D					-0.0547306	0.775917	-0.0610788	0.625883	-0.127424	-0.0814231	0.652489	1.06014		R square	0.8684						Column A vs. Column D	-0.679	-0.9937 to -0.3643	Yes	****	<0.0001
	0.206	0.924	0.321	0.951	0.221	0.167	0.744	1.221									Column A vs. Column E	0.0934	-0.1271 to 0.3139	No	ns	0.8874	A-E					-0.133444	0.890891	0.0308221	0.930238	-0.112156	-0.189443	0.634629	1.3158									Column A vs. Column E	0.133	-0.1817 to 0.4477	No	ns	0.8886
	0.336	1.799	0.223	0.811	0.266	0.244	0.897	1.223		Brown-Forsythe test							Column A vs. Column F	0.1255	-0.09501 to 0.346	No	ns	0.6375	A-F					0.0509223	2.14058	-0.110235	0.73068	-0.0490085	-0.0794634	0.85278	1.31884		Brown-Forsythe test							Column A vs. Column F	0.179	-0.1357 to 0.4937	No	ns	0.6384
	0.296	0.986	0.149	0.818	0.248	0.186	0.821	1.07		F (DFn, DFd)	5.54 (7, 72)						Column A vs. Column G	-0.5702	-0.7907 to -0.3497	Yes	****	<0.0001	A-G					-0.00511336	0.97944	-0.215349	0.740074	-0.0738564	-0.163272	0.744971	1.09987		F (DFn, DFd)	5.514 (7, 72)						Column A vs. Column G	-0.813	-1.128 to -0.4983	Yes	****	<0.0001
Mean	0.3	1.0002	0.2585	0.774	0.2066	0.1745	0.8702	1.2135		P value	<0.0001						Column A vs. Column H	-0.9135	-1.134 to -0.693	Yes	****	<0.0001	A-H				Mean	-2.15106e-17	1	-0.0589513	0.677291	-0.133141	-0.179102	0.814656	1.30522		P value	<0.0001						Column A vs. Column H	-1.306	-1.621 to -0.9913	Yes	****	<0.0001
S.D.	0.0428602	0.330579	0.0565142	0.101528	0.045169	0.0392256	0.103697	0.201637		P value summary	****						Column B vs. Column C	0.7417	0.5212 to 0.9622	Yes	****	<0.0001	B-C				S.D.	0.06099	0.472121	0.0807411	0.145043	0.0644088	0.056044	0.148226	0.288192		P value summary	****						Column B vs. Column C	1.06	0.7453 to 1.375	Yes	****	<0.0001
										Are SDs significantly different (P < 0.05)?	Yes						Column B vs. Column D	0.2262	0.005693 to 0.4467	Yes	*	0.0403	B-D														Are SDs significantly different (P < 0.05)?	Yes						Column B vs. Column D	0.321	0.006252 to 0.6357	Yes	*	0.0424
																	Column B vs. Column E	0.7936	0.5731 to 1.014	Yes	****	<0.0001	B-E																					Column B vs. Column E	1.133	0.8183 to 1.448	Yes	****	<0.0001
										Bartlett's test							Column B vs. Column F	0.8257	0.6052 to 1.046	Yes	****	<0.0001	B-F														Bartlett's test							Column B vs. Column F	1.179	0.8643 to 1.494	Yes	****	<0.0001
										Bartlett's statistic (corrected)	76.64						Column B vs. Column G	0.13	-0.09051 to 0.3505	No	ns	0.5952	B-G														Bartlett's statistic (corrected)	76.87						Column B vs. Column G	0.187	-0.1277 to 0.5017	No	ns	0.5857
										P value	<0.0001						Column B vs. Column H	-0.2133	-0.4338 to 0.007207	No	ns	0.0651	B-H														P value	<0.0001						Column B vs. Column H	-0.306	-0.6207 to 0.008748	No	ns	0.0626
										P value summary	****						Column C vs. Column D	-0.5155	-0.736 to -0.295	Yes	****	<0.0001	C-D														P value summary	****						Column C vs. Column D	-0.739	-1.054 to -0.4243	Yes	****	<0.0001
										Are SDs significantly different (P < 0.05)?	Yes						Column C vs. Column E	0.0519	-0.1686 to 0.2724	No	ns	0.9956	C-E														Are SDs significantly different (P < 0.05)?	Yes						Column C vs. Column E	0.073	-0.2417 to 0.3877	No	ns	0.996
																	Column C vs. Column F	0.084	-0.1365 to 0.3045	No	ns	0.9325	C-F																					Column C vs. Column F	0.119	-0.1957 to 0.4337	No	ns	0.935
										ANOVA table	SS	DF	MS	F (DFn, DFd)	P value		Column C vs. Column G	-0.6117	-0.8322 to -0.3912	Yes	****	<0.0001	C-G														ANOVA table	SS	DF	MS	F (DFn, DFd)	P value		Column C vs. Column G	-0.873	-1.188 to -0.5583	Yes	****	<0.0001
										Treatment (between columns)	11.82	7	1.689	F (7, 72) = 67.7	P<0.0001		Column C vs. Column H	-0.955	-1.176 to -0.7345	Yes	****	<0.0001	C-H														Treatment (between columns)	24.14	7	3.448	F (7, 72) = 67.85	P<0.0001		Column C vs. Column H	-1.366	-1.681 to -1.051	Yes	****	<0.0001
										Residual (within columns)	1.796	72	0.02495				Column D vs. Column E	0.5674	0.3469 to 0.7879	Yes	****	<0.0001	D-E														Residual (within columns)	3.659	72	0.05083				Column D vs. Column E	0.812	0.4973 to 1.127	Yes	****	<0.0001
										Total	13.62	79					Column D vs. Column F	0.5995	0.379 to 0.82	Yes	****	<0.0001	D-F														Total	27.8	79					Column D vs. Column F	0.858	0.5433 to 1.173	Yes	****	<0.0001
																	Column D vs. Column G	-0.0962	-0.3167 to 0.1243	No	ns	0.8711	D-G																					Column D vs. Column G	-0.134	-0.4487 to 0.1807	No	ns	0.8847
										Data summary							Column D vs. Column H	-0.4395	-0.66 to -0.219	Yes	****	<0.0001	D-H														Data summary							Column D vs. Column H	-0.627	-0.9417 to -0.3123	Yes	****	<0.0001
										Number of treatments (columns)	8						Column E vs. Column F	0.0321	-0.1884 to 0.2526	No	ns	0.9998	E-F														Number of treatments (columns)	8						Column E vs. Column F	0.046	-0.2687 to 0.3607	No	ns	0.9998
										Number of values (total)	80						Column E vs. Column G	-0.6636	-0.8841 to -0.4431	Yes	****	<0.0001	E-G														Number of values (total)	80						Column E vs. Column G	-0.946	-1.261 to -0.6313	Yes	****	<0.0001
																	Column E vs. Column H	-1.007	-1.227 to -0.7864	Yes	****	<0.0001	E-H																					Column E vs. Column H	-1.439	-1.754 to -1.124	Yes	****	<0.0001
																	Column F vs. Column G	-0.6957	-0.9162 to -0.4752	Yes	****	<0.0001	F-G																					Column F vs. Column G	-0.992	-1.307 to -0.6773	Yes	****	<0.0001
																	Column F vs. Column H	-1.039	-1.26 to -0.8185	Yes	****	<0.0001	F-H																					Column F vs. Column H	-1.485	-1.8 to -1.17	Yes	****	<0.0001
																	Column G vs. Column H	-0.3433	-0.5638 to -0.1228	Yes	***	0.0002	G-H																					Column G vs. Column H	-0.493	-0.8077 to -0.1783	Yes	***	0.0002
																	Test details	Mean 1	Mean 2	Mean Diff.	SE of diff.	n1	n2	q	DF																			Test details	Mean 1	Mean 2	Mean Diff.	SE of diff.	n1
																	Column A vs. Column B	0.3	1	-0.7002	0.07063	10	10	14.02	72																			Column A vs. Column B	0	1	-1	0.1008	10
																	Column A vs. Column C	0.3	0.2585	0.0415	0.07063	10	10	0.8309	72																			Column A vs. Column C	0	-0.06	0.06	0.1008	10
																	Column A vs. Column D	0.3	0.774	-0.474	0.07063	10	10	9.49	72																			Column A vs. Column D	0	0.679	-0.679	0.1008	10
																	Column A vs. Column E	0.3	0.2066	0.0934	0.07063	10	10	1.87	72																			Column A vs. Column E	0	-0.133	0.133	0.1008	10
																	Column A vs. Column F	0.3	0.1745	0.1255	0.07063	10	10	2.513	72																			Column A vs. Column F	0	-0.179	0.179	0.1008	10
																	Column A vs. Column G	0.3	0.8702	-0.5702	0.07063	10	10	11.42	72																			Column A vs. Column G	0	0.813	-0.813	0.1008	10
																	Column A vs. Column H	0.3	1.214	-0.9135	0.07063	10	10	18.29	72																			Column A vs. Column H	0	1.306	-1.306	0.1008	10
																	Column B vs. Column C	1	0.2585	0.7417	0.07063	10	10	14.85	72																			Column B vs. Column C	1	-0.06	1.06	0.1008	10
																	Column B vs. Column D	1	0.774	0.2262	0.07063	10	10	4.529	72																			Column B vs. Column D	1	0.679	0.321	0.1008	10
																	Column B vs. Column E	1	0.2066	0.7936	0.07063	10	10	15.89	72																			Column B vs. Column E	1	-0.133	1.133	0.1008	10
																	Column B vs. Column F	1	0.1745	0.8257	0.07063	10	10	16.53	72																			Column B vs. Column F	1	-0.179	1.179	0.1008	10
																	Column B vs. Column G	1	0.8702	0.13	0.07063	10	10	2.603	72																			Column B vs. Column G	1	0.813	0.187	0.1008	10
																	Column B vs. Column H	1	1.214	-0.2133	0.07063	10	10	4.271	72																			Column B vs. Column H	1	1.306	-0.306	0.1008	10
																	Column C vs. Column D	0.2585	0.774	-0.5155	0.07063	10	10	10.32	72																			Column C vs. Column D	-0.06	0.679	-0.739	0.1008	10
																	Column C vs. Column E	0.2585	0.2066	0.0519	0.07063	10	10	1.039	72																			Column C vs. Column E	-0.06	-0.133	0.073	0.1008	10
																	Column C vs. Column F	0.2585	0.1745	0.084	0.07063	10	10	1.682	72																			Column C vs. Column F	-0.06	-0.179	0.119	0.1008	10
																	Column C vs. Column G	0.2585	0.8702	-0.6117	0.07063	10	10	12.25	72																			Column C vs. Column G	-0.06	0.813	-0.873	0.1008	10
																	Column C vs. Column H	0.2585	1.214	-0.955	0.07063	10	10	19.12	72																			Column C vs. Column H	-0.06	1.306	-1.366	0.1008	10
																	Column D vs. Column E	0.774	0.2066	0.5674	0.07063	10	10	11.36	72																			Column D vs. Column E	0.679	-0.133	0.812	0.1008	10
																	Column D vs. Column F	0.774	0.1745	0.5995	0.07063	10	10	12	72																			Column D vs. Column F	0.679	-0.179	0.858	0.1008	10
																	Column D vs. Column G	0.774	0.8702	-0.0962	0.07063	10	10	1.926	72																			Column D vs. Column G	0.679	0.813	-0.134	0.1008	10
																	Column D vs. Column H	0.774	1.214	-0.4395	0.07063	10	10	8.8	72																			Column D vs. Column H	0.679	1.306	-0.627	0.1008	10
																	Column E vs. Column F	0.2066	0.1745	0.0321	0.07063	10	10	0.6427	72																			Column E vs. Column F	-0.133	-0.179	0.046	0.1008	10
																	Column E vs. Column G	0.2066	0.8702	-0.6636	0.07063	10	10	13.29	72																			Column E vs. Column G	-0.133	0.813	-0.946	0.1008	10
																	Column E vs. Column H	0.2066	1.214	-1.007	0.07063	10	10	20.16	72																			Column E vs. Column H	-0.133	1.306	-1.439	0.1008	10
																	Column F vs. Column G	0.1745	0.8702	-0.6957	0.07063	10	10	13.93	72																			Column F vs. Column G	-0.179	0.813	-0.992	0.1008	10
																	Column F vs. Column H	0.1745	1.214	-1.039	0.07063	10	10	20.8	72																			Column F vs. Column H	-0.179	1.306	-1.485	0.1008	10
																	Column G vs. Column H	0.8702	1.214	-0.3433	0.07063	10	10	6.873	72																			Column G vs. Column H	0.813	1.306	-0.493	0.1008	10
[truncated: 3 more columns]

## Sheet: Fig1i
	Sample ID	G1 (%)	S (%)	G2/M (%)	others %
	cKO-CT-CC∆73	21.645	47.0418	12.7706	16.7749
	cKO-CT-CC∆73/CT WT	21.0373	50.84	12.5274	12.71
	cKO-CT-CC∆73/CT∆121-240	15.9937	55.6644	15.9153	9.36887

## Sheet: Fig1j
	Column A	Column B	Column C		Table Analyzed	One-way ANOVA data						Number of families	1
	None	WT	Δ121-240		Data sets analyzed	A : Data Set-A	B : Data Set-B	C : Data Set-C				Number of comparisons per family	3
	0.229369	0.566816	0.116456									Alpha	0.05
	0.0106857	0.781137	0.366549		ANOVA summary
	0.078293	0.0320026	0.0414862		F	18.27						Tukey's multiple comparisons test	Mean Diff.	95.00% CI of diff.	Significant?	Summary	Adjusted P Value
	0.431771	0.578778	0.224625		P value	<0.0001
	0.259904	0.442814	0.194938		P value summary	****						Column A vs. Column B	-0.1922	-0.2763 to -0.1082	Yes	****	<0.0001	A-B
	0.231311	0.250977	0.238667		Significant diff. among means (P < 0.05)?	Yes						Column A vs. Column C	-0.0175	-0.0992 to 0.06421	No	ns	0.8676	A-C
	0.151611	0.265412	0.0224162		R square	0.2262						Column B vs. Column C	0.1747	0.09304 to 0.2564	Yes	****	<0.0001	B-C
	0.114992	0.103697	0.0665339
	0.176957	0.227223	0.116195		Brown-Forsythe test
	0.0764355	0.0212826	0.0685106		F (DFn, DFd)	21.52 (2, 125)						Test details	Mean 1	Mean 2	Mean Diff.	SE of diff.	n1	n2	q	DF
	0.0328372	0.0947266	0.11293		P value	<0.0001
	0.0603079	0.570523	0.198072		P value summary	****						Column A vs. Column B	0.1388	0.331	-0.1922	0.03542	41	41	7.675	125
	0.108864	0.6972	0.319894		Are SDs significantly different (P < 0.05)?	Yes						Column A vs. Column C	0.1388	0.1563	-0.0175	0.03445	41	46	0.7183	125
	0.12738	0.0832752	0.0610026									Column B vs. Column C	0.331	0.1563	0.1747	0.03445	41	46	7.174	125
	0.045719	0.464723	0.0981334		Bartlett's test
	0.297309	0.713929	0.0640552		Bartlett's statistic (corrected)	39.34
	0.100336	0.0993394	0.123274		P value	<0.0001
	0.231266	0.14975	0.00784221		P value summary	****
	0.0672735	0.610483	0.277932		Are SDs significantly different (P < 0.05)?	Yes
	0.312592	0.211686	0.225117
	0.359356	0.309862	0.272263		ANOVA table	SS	DF	MS	F (DFn, DFd)	P value
	0.0446957	0.294456	0.0691804		Treatment (between columns)	0.9397	2	0.4699	F (2, 125) = 18.27	P<0.0001
	0.0800436	0.690494	0.158069		Residual (within columns)	3.215	125	0.02572
	0.1579	0.143072	0.0597626		Total	4.155	127
	0.0595646	0.230912	0.0329543
	0.00736853	0.42419	0.288396		Data summary
	0.101923	0.702705	0.270912		Number of treatments (columns)	3
	0.100188	0.590523	0.123248		Number of values (total)	128
	0.0586487	0.22606	0.0540986
	0.049884	0.573735	0.0432202
	0.262305	0.605493	0.1292
	0.190475	0.154915	0.0934383
	0.112191	0.00337535	0.0192994
	0.162627	0.00470264	0.153303
	0.124364	0.0452544	0.299692
	0.000177231	0.271761	0.484685
	0.106754	0.461853	0.205435
	0.156654	0.36698	0.000572501
	0.125598	0.170997	0.0276996
	0.166361	0.332799	0.280382
	0.117943	0.00206004	0.0787857
		0.109529	0.199014
		0.390223	0.296361
		0.425668	0.22637
		0.0977074	0.080842
		0.341754	0.297148
Mean	0.138786	0.324714	0.156282
S.D.	0.0968219	0.227219	0.111324

## Sheet: Fig1k
		KO	WT	Δ121-240
		2	2	3
		0	2	3
		4	2	4
		2	2	2
		3	2	3
		3	2	4
		5	2	2
		4	2	4
		4	2	3
		4	2	4
		4	2	2
		1	2	2
		3	2	4
		5	2	4
		3	2	4
		3	2	4
		2	4	4
		4	2	2
		5	2	2
		5	2	5
		5	2	0
		2	2	5
		3	2	1
		3	2	4
		3	2	4
		3	3	1
		4	4	4
		5	2	3
		2	2	3
		4	2	3
		1	3	2
		3	2	4
		3	2	3
		3	2	2
		3	2	2
		2	2	3
		5	2	3
		0	2	5
		4	2	3
		4	2	2
		3	4	4
		3	2	2
		3	2	3
		0	2	4
		2	2	2
		1	2	4
		1	3	3
		2	3	3
		2		4
		4		4
		3		2
		0		2
		0		5
		7		2
		2		2
		3		3
		0		5
		4		4
		2		2
		2		3
		0		4
		3
		2
		2
		4
	foci number	KO	WT	del
	0	7	0	1
	1	4	0	2
	2	14	41	17
	3	19	4	16
	4	13	3	20
	5	7	0	5
	6	0	0	0
	7	1	0	0
	SUM(N)	65	48	61
	%	KO	WT	del
	≤1	16.9231	0	4.91803
	2	21.5385	85.4167	27.8689
	3	29.2308	8.33333	26.2295
	4	20	6.25	32.7869
	5≤	12.3077	0	8.19672

## Sheet: Fig2b
																							substracted
	Column A	Column B	Column C	Column D		Table Analyzed	One-way ANOVA data						Number of families	1										Column A	Column B	Column C	Column D		Table Analyzed	One-way ANOVA data						Number of families	1
	None	WT	Δ90	T72A-S88A		Data sets analyzed	A : Data Set-A	B : Data Set-B	C : Data Set-C	D : Data Set-D			Number of comparisons per family	6										None	WT	Δ90	T72A-S88A		Data sets analyzed	A : Data Set-A	B : Data Set-B	C : Data Set-C	D : Data Set-D			Number of comparisons per family	6
	0.321	0.982	0.472	0.78									Alpha	0.05										0.0210473	0.973517	0.237501	0.68197									Alpha	0.05
	0.247	0.945	0.456	0.842		ANOVA summary																		-0.0866455	0.919965	0.215843	0.771748		ANOVA summary
	0.337	1.009	0.482	0.585		F	171.1						Tukey's multiple comparisons test	Mean Diff.	95.00% CI of diff.	Significant?	Summary	Adjusted P Value						0.0432819	1.01233	0.252466	0.400775		F	171.3						Tukey's multiple comparisons test	Mean Diff.	95.00% CI of diff.	Significant?	Summary	Adjusted P Value
	0.312	0.846	0.428	0.717		P value	<0.0001																	0.00788217	0.777961	0.175383	0.591628		P value	<0.0001
	0.232	1.186	0.381	0.596		P value summary	****						Column A vs. Column B	-0.6934	-0.7843 to -0.6025	Yes	****	<0.0001	A-B					-0.108511	1.26849	0.107016	0.417728		P value summary	****						Column A vs. Column B	-1	-1.131 to -0.869	Yes	****	<0.0001	A-B
	0.35	1.074	0.377	0.875		Significant diff. among means (P < 0.05)?	Yes						Column A vs. Column C	-0.1241	-0.215 to -0.0332	Yes	**	0.0041	A-C					0.0622274	1.10648	0.101523	0.819292		Significant diff. among means (P < 0.05)?	Yes						Column A vs. Column C	-0.1792	-0.3102 to -0.04821	Yes	**	0.004	A-C
	0.381	1.057	0.474	0.796		R square	0.9344						Column A vs. Column D	-0.4312	-0.5221 to -0.3403	Yes	****	<0.0001	A-D					0.107214	1.08197	0.240906	0.705487		R square	0.9345						Column A vs. Column D	-0.622	-0.753 to -0.491	Yes	****	<0.0001	A-D
	0.336	1.023	0.449	0.724									Column B vs. Column C	0.5693	0.4784 to 0.6602	Yes	****	<0.0001	B-C					0.041708	1.03324	0.205656	0.601972									Column B vs. Column C	0.8208	0.6898 to 0.9518	Yes	****	<0.0001	B-C
	0.278	0.981	0.446	0.776		Brown-Forsythe test							Column B vs. Column D	0.2622	0.1713 to 0.3531	Yes	****	<0.0001	B-D					-0.041292	0.972479	0.200041	0.677462		Brown-Forsythe test							Column B vs. Column D	0.378	0.247 to 0.509	Yes	****	<0.0001	B-D
	0.274	0.899	0.344	0.689		F (DFn, DFd)	2.022 (3, 36)						Column C vs. Column D	-0.3071	-0.398 to -0.2162	Yes	****	<0.0001	C-D					-0.0469124	0.85356	0.054165	0.551022		F (DFn, DFd)	2.007 (3, 36)						Column C vs. Column D	-0.4428	-0.5738 to -0.3118	Yes	****	<0.0001	C-D
Mean	0.3068	1.0002	0.4309	0.738		P value	0.1282																Mean	3.33067e-17	1	0.17905	0.621908		P value	0.1304
S.D.	0.0452124	0.0903092	0.0450543	0.0909769		P value summary	ns																S.D.	0.0653245	0.13039	0.0647641	0.131157		P value summary	ns
						Are SDs significantly different (P < 0.05)?	No						Test details	Mean 1	Mean 2	Mean Diff.	SE of diff.	n1	n2	q	DF								Are SDs significantly different (P < 0.05)?	No						Test details	Mean 1	Mean 2	Mean Diff.	SE of diff.	n1	n2	q	DF
						Bartlett's test							Column A vs. Column B	0.3068	1	-0.6934	0.03375	10	10	29.05	36								Bartlett's test							Column A vs. Column B	-0.0001	0.9999	-1	0.04864	10	10	29.08	36
						Bartlett's statistic (corrected)	7.764						Column A vs. Column C	0.3068	0.4309	-0.1241	0.03375	10	10	5.2	36								Bartlett's statistic (corrected)	7.749						Column A vs. Column C	-0.0001	0.1791	-0.1792	0.04864	10	10	5.211	36
						P value	0.0511						Column A vs. Column D	0.3068	0.738	-0.4312	0.03375	10	10	18.07	36								P value	0.0515						Column A vs. Column D	-0.0001	0.6219	-0.622	0.04864	10	10	18.09	36
						P value summary	ns						Column B vs. Column C	1	0.4309	0.5693	0.03375	10	10	23.85	36								P value summary	ns						Column B vs. Column C	0.9999	0.1791	0.8208	0.04864	10	10	23.87	36
						Are SDs significantly different (P < 0.05)?	No						Column B vs. Column D	1	0.738	0.2622	0.03375	10	10	10.99	36								Are SDs significantly different (P < 0.05)?	No						Column B vs. Column D	0.9999	0.6219	0.378	0.04864	10	10	10.99	36
													Column C vs. Column D	0.4309	0.738	-0.3071	0.03375	10	10	12.87	36															Column C vs. Column D	0.1791	0.6219	-0.4428	0.04864	10	10	12.88	36
						ANOVA table	SS	DF	MS	F (DFn, DFd)	P value																		ANOVA table	SS	DF	MS	F (DFn, DFd)	P value
						Treatment (between columns)	2.923	3	0.9744	F (3, 36) = 171.1	P<0.0001																		Treatment (between columns)	6.079	3	2.026	F (3, 36) = 171.3	P<0.0001
						Residual (within columns)	0.2051	36	0.005696																				Residual (within columns)	0.4258	36	0.01183
						Total	3.128	39																					Total	6.505	39
						Data summary																							Data summary
						Number of treatments (columns)	4																						Number of treatments (columns)	4
						Number of values (total)	40																						Number of values (total)	40

## Sheet: Fig2d
	Column A	Column B		Column B	Data Set-B
	WT	8A		vs.	vs.
	1.03	0.904		Column A	Data Set-A
	1.135	1.08
	0.793	0.705		Unpaired t test with Welch's correction
	1.225	0.97		P value	0.0707
	1.082	0.687		P value summary	ns
	0.823	1.038		Significantly different (P < 0.05)?	No
	1.125	0.769		One- or two-tailed P value?	Two-tailed
	0.99	0.845		Welch-corrected t, df	t=1.921 df=17.95
	0.959	0.985
	0.838	0.787		How big is the difference?
Mean	1	0.877		Mean ± SEM of column A	1 ± 0.04646, n=10
S.D.	0.139392	0.132153		Mean ± SEM of column B	0.877 ± 0.04405, n=10
				Difference between means	-0.123 ± 0.06403
				95% confidence interval	-0.2575 to 0.01154
				R squared (eta squared)	0.1705
				F test to compare variances
				F, DFn, Dfd	1.113, 9, 9
				P value	0.8764
				P value summary	ns
				Significantly different (P < 0.05)?	No

## Sheet: Fig2g
	Column A	Column B		Column B	Data Set-B
	-Tet	+Tet		vs.	vs.
	0.988	0.542		Column A	Data Set-A
	0.794	0.442
	1.016	0.723		Unpaired t test with Welch's correction
	1.008	0.637		P value	<0.0001
	1.318	0.644		P value summary	****
	1.127	0.677		Significantly different (P < 0.05)?	Yes
	0.73	0.539		One- or two-tailed P value?	Two-tailed
	1.082	0.746		Welch-corrected t, df	t=6.532 df=16.09
	0.951	0.428
	0.986	0.488		How big is the difference?
Mean	1	0.5866		Mean ± SEM of column A	1 ± 0.05189, n=10
S.D.	0.155684	0.108656		Mean ± SEM of column B	0.5866 ± 0.03622, n=10
				Difference between means	-0.4134 ± 0.06328
				95% confidence interval	-0.5475 to -0.2793
				R squared (eta squared)	0.7262
				F test to compare variances
				F, DFn, Dfd	2.053, 9, 9
				P value	0.2989
				P value summary	ns
				Significantly different (P < 0.05)?	No

## Sheet: Fig2f
																							substracted
	Column A	Column B	Column C	Column D		Table Analyzed	One-way ANOVA data						Number of families	1										Column A	Column B	Column C	Column D		Table Analyzed	One-way ANOVA data						Number of families	1
	None	WT	Δ121-240	Δ90		Data sets analyzed	A : Data Set-A	B : Data Set-B	C : Data Set-C	D : Data Set-D			Number of comparisons per family	6										None	WT	Δ121-240	Δ90		Data sets analyzed	A : Data Set-A	B : Data Set-B	C : Data Set-C	D : Data Set-D			Number of comparisons per family	6
	0.607	0.718	0.268	0.593									Alpha	0.05										0.341887	0.527428	-0.226563	0.317076									Alpha	0.05
	0.425	1.084	0.223	0.581		ANOVA summary																		0.0365536	1.14035	-0.302318	0.297055		ANOVA summary
	0.249	1.088	0.502	0.59		F	56.9						Tukey's multiple comparisons test	Mean Diff.	95.00% CI of diff.	Significant?	Summary	Adjusted P Value						-0.259233	1.14769	0.164732	0.312362		F	56.87						Tukey's multiple comparisons test	Mean Diff.	95.00% CI of diff.	Significant?	Summary	Adjusted P Value
	0.386	0.776	0.583	0.471		P value	<0.0001																	-0.0292055	0.624824	0.300827	0.112513		P value	<0.0001
	0.375	0.956	0.221	0.645		P value summary	****						Column A vs. Column B	-0.5966	-0.7496 to -0.4436	Yes	****	<0.0001	A-B					-0.0471415	0.926207	-0.305728	0.404916		P value summary	****						Column A vs. Column B	-0.9999	-1.256 to -0.7434	Yes	****	<0.0001	A-B
	0.351	1.017	0.316	0.598		Significant diff. among means (P < 0.05)?	Yes						Column A vs. Column C	0.0841	-0.06892 to 0.2371	No	ns	0.4596	A-C					-0.0886303	1.02789	-0.146177	0.32554		Significant diff. among means (P < 0.05)?	Yes						Column A vs. Column C	0.1409	-0.1156 to 0.3974	No	ns	0.4601	A-C
	0.318	0.962	0.222	0.53		R square	0.8258						Column A vs. Column D	-0.1785	-0.3315 to -0.02548	Yes	*	0.0169	A-D					-0.143964	0.936595	-0.30385	0.211851		R square	0.8257						Column A vs. Column D	-0.299	-0.5555 to -0.04248	Yes	*	0.017	A-D
	0.471	1.003	0.316	0.514									Column B vs. Column C	0.6807	0.5277 to 0.8337	Yes	****	<0.0001	B-C					0.113163	1.00499	-0.146328	0.185971									Column B vs. Column C	1.141	0.8843 to 1.397	Yes	****	<0.0001	B-C
	0.533	1.246	0.198	0.473		Brown-Forsythe test							Column B vs. Column D	0.4181	0.2651 to 0.5711	Yes	****	<0.0001	B-D					0.216904	1.41163	-0.344863	0.115984		Brown-Forsythe test							Column B vs. Column D	0.7009	0.4444 to 0.9574	Yes	****	<0.0001	B-D
	0.32	1.151	0.345	0.825		F (DFn, DFd)	0.602 (3, 36)						Column C vs. Column D	-0.2626	-0.4156 to -0.1096	Yes	***	0.0003	C-D					-0.140333	1.25241	-0.0982942	0.706631		F (DFn, DFd)	0.597 (3, 36)						Column C vs. Column D	-0.4399	-0.6964 to -0.1834	Yes	***	0.0003	C-D
Mean	0.4035	1.0001	0.3194	0.582		P value	0.6179																Mean	-4.996e-17	1	-0.140856	0.29899		P value	0.6211
S.D.	0.102581	0.15215	0.122208	0.0974628		P value summary	ns																S.D.	0.172229	0.254757	0.204725	0.163474		P value summary	ns
						Are SDs significantly different (P < 0.05)?	No						Test details	Mean 1	Mean 2	Mean Diff.	SE of diff.	n1	n2	q	DF								Are SDs significantly different (P < 0.05)?	No						Test details	Mean 1	Mean 2	Mean Diff.	SE of diff.	n1	n2	q	DF
						Bartlett's test							Column A vs. Column B	0.4035	1	-0.5966	0.05682	10	10	14.85	36								Bartlett's test							Column A vs. Column B	0.0001	1	-0.9999	0.09525	10	10	14.85	36
						Bartlett's statistic (corrected)	2.181						Column A vs. Column C	0.4035	0.3194	0.0841	0.05682	10	10	2.093	36								Bartlett's statistic (corrected)	2.16						Column A vs. Column C	0.0001	-0.1408	0.1409	0.09525	10	10	2.092	36
						P value	0.5358						Column A vs. Column D	0.4035	0.582	-0.1785	0.05682	10	10	4.443	36								P value	0.5399						Column A vs. Column D	0.0001	0.2991	-0.299	0.09525	10	10	4.44	36
						P value summary	ns						Column B vs. Column C	1	0.3194	0.6807	0.05682	10	10	16.94	36								P value summary	ns						Column B vs. Column C	1	-0.1408	1.141	0.09525	10	10	16.94	36
						Are SDs significantly different (P < 0.05)?	No						Column B vs. Column D	1	0.582	0.4181	0.05682	10	10	10.41	36								Are SDs significantly different (P < 0.05)?	No						Column B vs. Column D	1	0.2991	0.7009	0.09525	10	10	10.41	36
													Column C vs. Column D	0.3194	0.582	-0.2626	0.05682	10	10	6.536	36															Column C vs. Column D	-0.1408	0.2991	-0.4399	0.09525	10	10	6.532	36
						ANOVA table	SS	DF	MS	F (DFn, DFd)	P value																		ANOVA table	SS	DF	MS	F (DFn, DFd)	P value
						Treatment (between columns)	2.755	3	0.9183	F (3, 36) = 56.9	P<0.0001																		Treatment (between columns)	7.738	3	2.579	F (3, 36) = 56.87	P<0.0001
						Residual (within columns)	0.5811	36	0.01614																				Residual (within columns)	1.633	36	0.04536
						Total	3.336	39																					Total	9.371	39
						Data summary																							Data summary
						Number of treatments (columns)	4																						Number of treatments (columns)	4
						Number of values (total)	40																						Number of values (total)	40

## Sheet: Fig2h
	Column A	Column B		Column B	Data Set-B
	Nocodazole	MG132		vs.	vs.
	0.851	1.176		Column A	Data Set-A
	1.146	1.018
	0.93	1.138		Unpaired t test with Welch's correction
	1.36	0.937		P value	0.5003
	1.09	0.885		P value summary	ns
	1.019	1.163		Significantly different (P < 0.05)?	No
	1.048	0.858		One- or two-tailed P value?	Two-tailed
	0.864	0.797		Welch-corrected t, df	t=0.6886 df=17.13
	1.242	0.975
	0.915	1.053		How big is the difference?
Mean	1.0465	1		Mean ± SEM of column A	1.047 ± 0.05286, n=10
S.D.	0.15857	0.126061		Mean ± SEM of column B	1 ± 0.04202, n=10
				Difference between means	-0.0465 ± 0.06752
				95% confidence interval	-0.1889 to 0.09588
				R squared (eta squared)	0.02694
				F test to compare variances
				F, DFn, Dfd	1.582, 9, 9
				P value	0.505
				P value summary	ns
				Significantly different (P < 0.05)?	No

[truncated: 48 more sheets: Fig2i, Fig3a, Fig3b, Fig3c, Fig3d, Fig3e, Fig4a, Fig4d, Fig4e, Fig4h, Fig5c, Fig5e, Fig5f, Fig5g, Fig5h, Fig5k, Fig5l, Fig5m, Fig6b, Fig6c …]
